# Supplementary material for: Whole genome sequencing of Castanea mollissima and molecular mechanisms of sugar and starch synthesis
Source: Front Plant Sci. 2024 Oct 25;15:1455885. doi: 10.3389/fpls.2024.1455885 (PMC11543529; doi:10.3389/fpls.2024.1455885)
Supplement: Supplementary Figure 1 — The position of telomere on 12 chromosomes of Chinese chestnut. [file DataSheet1.zip › Table S1.xlsx]

## Sheet: Sheet1
Table S1. Statistics on reads of chestnut gene assemblies
	Basic feature	Statistic
PacBio
	Total base/bp	2859450061600
	Content of GC (%)	35.15
	A	9,164,481,989 (32.05%)
	T	9,166,894,110 (32.06%)
	G	5,136,555,987 (17.96%)
	C	5,126,568,530 (17.93%)
	Total reads	2695690
	The longest read/bp	41316
	The shortest read/bp	47
	Average read/bp	10607
	Median read/bp	10316
	N10 /bp	15048
	N50 /bp	11029
	N90/bp	7988
	L10	170115
	L50	1076244
	L90	2279076
Illumina	Original read/M	594.27
	Original base/G	89.14
	Original Q20 /G	86.725 (97.29%)
	Original Q30/G	82.824 (92.91%)
	Reads after filtering/M	588.132 (98.97%)
	Bases after filtering/G	87.813 (98.51%)
	Q20 after filtering/G	85.789 (97.69%)
	Q30 after filtering/G	82.824 (93.42%)
	Average length/bp	149.3
Hi-C	Read/M	472.091
	Base/G	70.814
	Q20/G	68.424 (96.6%)
	Q30/G	64.3573 (90.9%)
	Average length/bp	150
