# Supplementary material for: Whole genome sequencing of Castanea mollissima and molecular mechanisms of sugar and starch synthesis
Source: Front Plant Sci. 2024 Oct 25;15:1455885. doi: 10.3389/fpls.2024.1455885 (PMC11543529; doi:10.3389/fpls.2024.1455885)
Supplement: Supplementary Figure 1 — The position of telomere on 12 chromosomes of Chinese chestnut. [file DataSheet1.zip › Table S10.xlsx]

## Sheet: Sheet1
Table S10. Sratistics on transcriptome sequencing
File	Number of reads	Length/bp	Average length
T1YM1_R1	27005171	4020812218	148.9
T1YM1_R2	27005171	4020432131	148.9
T1YM2_R1	28744499	4282700610	149
T1YM2_R2	28744499	4282453143	149
T1YM3_R1	26358044	3923801566	148.9
T1YM3_R2	26358044	3923492594	148.9
T1YR1_R1	25555954	3810892846	149.1
T1YR1_R2	25555954	3810704340	149.1
T1YR2_R1	28258372	4201056522	148.7
T1YR2_R2	28258372	4200648310	148.7
T1YR3_R1	26803265	3993327243	149
T1YR3_R2	26803265	3993114635	149
T2YM1_R1	25809440	3846748067	149
T2YM1_R2	25809440	3846568077	149
T2YM2_R1	26301689	3923051944	149.2
T2YM2_R2	26301689	3922690966	149.1
T2YM3_R1	25961260	3870906145	149.1
T2YM3_R2	25961260	3870690198	149.1
T2YR1_R1	23550778	3510595013	149.1
T2YR1_R2	23550778	3510395747	149.1
T2YR2_R1	26884273	4007093066	149
T2YR2_R2	26884273	4006785420	149
T2YR3_R1	26740378	3985336428	149
T2YR3_R2	26740378	3985064378	149
T3YM1_R1	27262065	4064562679	149.1
T3YM1_R2	27262065	4064328525	149.1
T3YM2_R1	26963046	4020341986	149.1
T3YM2_R2	26963046	4019947490	149.1
T3YM3_R1	23676852	3531518982	149.2
T3YM3_R2	23676852	3531218348	149.1
T3YR1_R1	28298738	4218003857	149.1
T3YR1_R2	28298738	4217652196	149
T3YR2_R1	24519654	3657815392	149.2
T3YR2_R2	24519654	3657580081	149.2
T3YR3_R1	20339098	3033395402	149.1
T3YR3_R2	20339098	3033161724	149.1
Total	938065152	139798888269	*
Mean	26057365	3883302452	149
