# Supplementary material for: Whole genome sequencing of Castanea mollissima and molecular mechanisms of sugar and starch synthesis
Source: Front Plant Sci. 2024 Oct 25;15:1455885. doi: 10.3389/fpls.2024.1455885 (PMC11543529; doi:10.3389/fpls.2024.1455885)
Supplement: Supplementary Figure 1 — The position of telomere on 12 chromosomes of Chinese chestnut. [file DataSheet1.zip › Table S11.xlsx]

## Sheet: Sheet1
Table S11. Statistics on alignment rates with reference genes
Sample	Number of total_reads	Overall alignment rate/%	PE mapped uniquely rate/%
T1YM1	27005171	94.31	85.88
T1YM2	28744499	95.06	88.9
T1YM3	26358044	94.71	88.34
T1YR1	25555954	95.05	89.57
T1YR2	28258372	94.28	88.08
T1YR3	26803265	94.86	88.37
T2YM1	25809440	94.02	86.76
T2YM2	26301689	93.74	86.63
T2YM3	25961260	94.5	85.87
T2YR1	23550778	94.1	87.58
T2YR2	26884273	93.82	87.15
T2YR3	26740378	94.55	81.15
T3YM1	27262065	93.98	85.91
T3YM2	26963046	93.46	81.66
T3YM3	23676852	94.28	84.47
T3YR1	28298738	93.76	81.03
T3YR2	24519654	94.04	82.78
T3YR3	20339098	94.13	81.64
Mean	2.60574e+07	94.26	85.65
