# Supplementary material for: Whole genome sequencing of Castanea mollissima and molecular mechanisms of sugar and starch synthesis
Source: Front Plant Sci. 2024 Oct 25;15:1455885. doi: 10.3389/fpls.2024.1455885 (PMC11543529; doi:10.3389/fpls.2024.1455885)
Supplement: Supplementary Figure 1 — The position of telomere on 12 chromosomes of Chinese chestnut. [file DataSheet1.zip › Table S12.xlsx]

## Sheet: Sheet1
Table S12. Clustering summary of gene families
Species	Total number of genes	Number of clustered gene families	Number of genes in clustered families	Number of unique gene families	Number of genes in unique gene families
C. mollissima	35008	19654	25364	793	1794
Q. robur	25808	15551	20477	435	895
Q. lobata	39366	21460	31062	798	1714
Q. suber	49388	24305	41222	4993	13441
J. regia	30624	16113	27830	444	1445
Z. mays	39756	18753	31564	2583	6819
O. sativa	35775	19007	24850	2609	4864
S. tuberosum	39021	14883	31666	1471	9652
A. thaliana	27628	14514	23259	922	3248
P. trichocarpa	41335	16803	33099	1070	3475
G. max	55897	17504	45442	2136	6253
