# Supplementary material for: Whole genome sequencing of Castanea mollissima and molecular mechanisms of sugar and starch synthesis
Source: Front Plant Sci. 2024 Oct 25;15:1455885. doi: 10.3389/fpls.2024.1455885 (PMC11543529; doi:10.3389/fpls.2024.1455885)
Supplement: Supplementary Figure 1 — The position of telomere on 12 chromosomes of Chinese chestnut. [file DataSheet1.zip › Table S13.xlsx]

## Sheet: Sheet1
Table S13. Classification and statistical results of gene duplication
Type	Number	Proportion/%
WGD or segmental duplication	4911	0.140282
Tandem duplication	5757	0.164448
Proximal duplication	3529	0.100806
Dispersed duplication	17059	0.487289
Singleton	3752	0.107176
