# Supplementary material for: Whole genome sequencing of Castanea mollissima and molecular mechanisms of sugar and starch synthesis
Source: Front Plant Sci. 2024 Oct 25;15:1455885. doi: 10.3389/fpls.2024.1455885 (PMC11543529; doi:10.3389/fpls.2024.1455885)
Supplement: Supplementary Figure 1 — The position of telomere on 12 chromosomes of Chinese chestnut. [file DataSheet1.zip › Table S14.xlsx]

## Sheet: Sheet1
Table S14. Annotation of transcription factor families
Size	TF family
142	MYB
118	ERF
111	bHLH
107	C2H2
105	NAC
68	FAR1
66	MYB_related
60	bZIP
58	WRKY; GRAS
51	B3
40	LBD
38	C3H
36	MIKC_MADS
35	G2-like
32	HD-ZIP
29	Trihelix
28	M-type_MADS
24	Dof
21	GATA
20	TCP
19	HSF; SBP; TALE
18	ARF
16	NF-YB; AP2
12	GeBP; ZF-HD
10	CO-like; WOX
9	EIL; NF-YC; Nin-like; ARR-B; GRF
8	CAMTA; DBB
7	E2F/DP; BBR-BPC; CPP; HB-other
6	NF-YA; SRS; YABBY; BES1
5	RAV
3	LSD
2	Whirly; VOZ; NF-X1; HB-PHD
1	HRT-like; S1Fa-like; NZZ/SPL; STAT; SAP; LFY
