# Supplementary material for: Whole genome sequencing of Castanea mollissima and molecular mechanisms of sugar and starch synthesis
Source: Front Plant Sci. 2024 Oct 25;15:1455885. doi: 10.3389/fpls.2024.1455885 (PMC11543529; doi:10.3389/fpls.2024.1455885)
Supplement: Supplementary Figure 1 — The position of telomere on 12 chromosomes of Chinese chestnut. [file DataSheet1.zip › Table S15.xlsx]

## Sheet: Sheet1
Table S15. Statistics of genes, TFs and sugar/starch contents in YFR-specific, YFM-specific and consensus TO-GCNs.
Class	Group	consensus	YFM-specific	YFR-specific
Total	total gene	584	683	665
Total	TF	560	649	627
Total	structural gene	22	28	33
Total	sugar/starch content	2	6	5
T1_subnetwork	total gene	183	237	268
T2_subnetwork	total gene	157	145	57
T3_subnetwork	total gene	244	301	340
T1_subnetwork	structural gene	16	18	21
T2_subnetwork	structural gene	3	5	1
T3_subnetwork	structural gene	3	5	11
T1_subnetwork	TF	167	218	243
T2_subnetwork	TF	152	136	56
T3_subnetwork	TF	241	295	328
T1_subnetwork	sugar/starch content	0	1	4
T2_subnetwork	sugar/starch content	2	4	0
T3_subnetwork	sugar/starch content	0	1	1
T1_subnetwork	bHLH	20	24	28
T1_subnetwork	C2H2	12	18	16
T1_subnetwork	GRAS	15	16	15
T1_subnetwork	B3	11	10	14
T1_subnetwork	MYB	7	11	12
T2_subnetwork	ERF	13	12	8
T2_subnetwork	bHLH	11	11	5
T2_subnetwork	MYB	13	6	4
T2_subnetwork	C2H2	8	6	5
T2_subnetwork	NAC	9	7	3
T3_subnetwork	MYB	30	36	37
T3_subnetwork	ERF	29	32	34
T3_subnetwork	WRKY	21	27	25
T3_subnetwork	bHLH	18	23	23
T3_subnetwork	NAC	15	18	23
T3_subnetwork	C2H2	16	19	20
T3_subnetwork	bZIP	11	15	20
T3_subnetwork	MYB_related	12	14	15
