# Supplementary material for: Whole genome sequencing of Castanea mollissima and molecular mechanisms of sugar and starch synthesis
Source: Front Plant Sci. 2024 Oct 25;15:1455885. doi: 10.3389/fpls.2024.1455885 (PMC11543529; doi:10.3389/fpls.2024.1455885)
Supplement: Supplementary Figure 1 — The position of telomere on 12 chromosomes of Chinese chestnut. [file DataSheet1.zip › Table S2.xlsx]

## Sheet: Sheet1
Table S2. Comparisons of basic information of chestnut genomes among different versions
Version	Size of genome/bp	Number of sequences	contig N50	scaffold N50	Integrity of genome（BUSCO）	Reference
v1.0	742474801	24	52200459	62944502	C:95.6%[S:92.1%, D:3.5%], F:1.2%, M:3.2%, n:1440	this study
NC_GitHub	734127927	12	5232462	65772514	C:93.4%[S:90.0%, D:3.4%], F:1.6%, M:5.0%, n:1440	Sun Y., et al 2020, 11 (1): 3375
GWH	688984061	111	2828629	57343431	C:90.2%[S:86.0%, D:4.2%], F:1.7%, M:8.1%, n:1440	Wang J.,et al 2020, 10 (10):3565–3574
Hardwood_v4.3	412794577	4040	127880	144434	C:78.7%[S:74.9%, D:3.8%], F:2.5%, M:18.8%, n:1440	Staton M,et al 2020, 16 (4): 57
GigaDb	785529252	2707	944461	-	C:95.8%[S:87.8%, D:8.0%], F:1.4%, M:2.8%, n:1440	Xing Y., et al 2019, 8 (9)
