# Supplementary material for: Whole genome sequencing of Castanea mollissima and molecular mechanisms of sugar and starch synthesis
Source: Front Plant Sci. 2024 Oct 25;15:1455885. doi: 10.3389/fpls.2024.1455885 (PMC11543529; doi:10.3389/fpls.2024.1455885)
Supplement: Supplementary Figure 1 — The position of telomere on 12 chromosomes of Chinese chestnut. [file DataSheet1.zip › Table S3.xlsx]

## Sheet: Sheet1
Table S3. Summary of BUSCO for evaluations of genome assemblies and gene predictions
	Genome assembly					Gene annotation
	v1.0	NC_GitHub	GWH	Hardwood_v4.3	GigaDb	v1.0	NC_GitHub	GWH	Hardwood_v4.3	GigaDb
Test gene of full-covered BUSCOs	1,376 (95.56%)	1,345 (93.40%)	1,299 (90.21%)	1,134 (78.75%)	1380 (95.83%)	1,407 (97.71%)	1,316 (91.39%)	1,322 (91.81%)	1,120 (77.78%)	1392 (96.67%)
Test gene of complete and single-copy BUSCOs	1,326 (92.08%)	1,296 (90.00%)	1,239 (86.04%)	1,079 (74.93%)	1265 (87.85%)	862 (59.86%)	1,191 (82.71%)	1,225 (85.07%)	982 (68.19%)	1281 (88.96%)
Test gene of complete and copied BUSCOs	50 (3.47%)	49 (3.40%)	60 (4.17%)	55 (3.82%)	115 (7.99%)	545 (37.85%)	125 (8.68%)	97 (6.74%)	138 (9.58%)	111 (7.71%)
Test gene of fragmented BUSCOs	17 (1.18%)	23 (1.60%)	24 (1.67%)	36 (2.50%)	20 (1.39%)	14 (0.97%)	48 (3.33%)	50 (3.47%)	60 (4.17%)	20 (1.39%)
Test gene of assured BUSCOs	47 (3.26%)	72 (5.00%)	117 (8.13%)	270 (18.75%)	40 (2.78%)	19 (1.32%)	76 (5.28%)	68 (4.72%)	260 (18.06%)	28 (1.94%)
Total BUSCOs	1440	1440	1440	1440	1440	1440	1440	1440	1440	1440
