# Supplementary material for: Whole genome sequencing of Castanea mollissima and molecular mechanisms of sugar and starch synthesis
Source: Front Plant Sci. 2024 Oct 25;15:1455885. doi: 10.3389/fpls.2024.1455885 (PMC11543529; doi:10.3389/fpls.2024.1455885)
Supplement: Supplementary Figure 1 — The position of telomere on 12 chromosomes of Chinese chestnut. [file DataSheet1.zip › Table S4.xlsx]

## Sheet: Sheet1
Table S4. Mapping rates of Illumina reads , HiFi reads and transcriptome data in chestnut genome assembly
Type of data	Comparison rate of read	Correct pairing rate	Base alignment	>=1×	>=5×	>=10×	>=20×
Illumina	0.996	0.972	0.966	0.9999	0.9999	0.9996	0.998
HiFi	0.997	*	0.977	0.9998	0.9993	0.994	0.919
RNA-Seq	0.918	0.884	0.919	0.22	0.148	0.117	0.09
