# Supplementary material for: Whole genome sequencing of Castanea mollissima and molecular mechanisms of sugar and starch synthesis
Source: Front Plant Sci. 2024 Oct 25;15:1455885. doi: 10.3389/fpls.2024.1455885 (PMC11543529; doi:10.3389/fpls.2024.1455885)
Supplement: Supplementary Figure 1 — The position of telomere on 12 chromosomes of Chinese chestnut. [file DataSheet1.zip › Table S5.xlsx]

## Sheet: Sheet1
Table S5. Gene annotations of chestnut genome
characteristic of gene	Number	Minimum length/bp	Maximum length/bp	Median of length/bp	Average length /bp
Protein-coding gene	35008	153	300502	2627	5270
mRNA	53859	153	19218	1608	1828
CDS	53859	153	19218	1002	1231
Exon	308487	3	10981	160	319
Intron	254628	21	253966	289	959
Exon/mRNA	53859	1	79	4	6
