# Supplementary material for: Whole genome sequencing of Castanea mollissima and molecular mechanisms of sugar and starch synthesis
Source: Front Plant Sci. 2024 Oct 25;15:1455885. doi: 10.3389/fpls.2024.1455885 (PMC11543529; doi:10.3389/fpls.2024.1455885)
Supplement: Supplementary Figure 1 — The position of telomere on 12 chromosomes of Chinese chestnut. [file DataSheet1.zip › Table S6.xlsx]

## Sheet: Sheet1
Table S6. Annotation summary of RNA genes
Data base	Number of annotated genes	Proportion of annotated genes/%
GO	13421	0.3834
KEGG_KO	12943	0.3697
EC	5746	0.1641
KEGG_Pathway	8001	0.2285
eggNOG	28397	0.8112
COG	30146	0.8611
Swiss_Prot	21171	0.6047
TrEMBL	33064	0.9445
NR	30058	0.8586
A.thaliana	25164	0.7188
Pfam	25330	0.7235
CDD	10000	0.2856
SUPERFAMILY	19976	0.5706
PIRSF	1807	0.0516
PANTHER	28786	0.8223
Gene3D	21749	0.6213
Phobius	11466	0.3275
PRINTS	4367	0.1247
TIGRFAM	2824	0.0807
Interpro	27225	0.7777
MobiDBLite	11820	0.3376
Coils	4648	0.1328
TMHMM	7772	0.222
SMART	8611	0.246
Unannotated	904	0.0258
