# Supplementary material for: Whole genome sequencing of Castanea mollissima and molecular mechanisms of sugar and starch synthesis
Source: Front Plant Sci. 2024 Oct 25;15:1455885. doi: 10.3389/fpls.2024.1455885 (PMC11543529; doi:10.3389/fpls.2024.1455885)
Supplement: Supplementary Figure 1 — The position of telomere on 12 chromosomes of Chinese chestnut. [file DataSheet1.zip › Table S7.xlsx]

## Sheet: Sheet1
Table S7. Function annotations of predicted protein-coding genes in chestnut genome
Source	Gene type	Gene number	Transcript number
EVM/PASA	mRNA	35 008	53 859
barrnap	rRNA	1 923	1 923
tRNAScan-SE	tRNA	670	670
Rfam	ncRNA	739	739
