# Supplementary material for: Whole genome sequencing of Castanea mollissima and molecular mechanisms of sugar and starch synthesis
Source: Front Plant Sci. 2024 Oct 25;15:1455885. doi: 10.3389/fpls.2024.1455885 (PMC11543529; doi:10.3389/fpls.2024.1455885)
Supplement: Supplementary Figure 1 — The position of telomere on 12 chromosomes of Chinese chestnut. [file DataSheet1.zip › Table S8.xlsx]

## Sheet: Sheet3
Table S8. Information of duplicated sequences
Class I (retrotransposons)
Order	Subfamily	Number	Length/bp	Proportion (%)	Average length (bp)
		Castanea mollissima	Castanea mollissima	Castanea mollissima	Castanea mollissima
LTR	Copia	86422	69231070	9.03117	801.082
	Gypsy	103104	137423540	10.7745	1332.86
	unknown	116913	49552635	12.2175	423.842
nonLTR	LINE	2507	1010627	0.261984	403.122
	pararetrovirus	151	82814	0.0157796	548.437
Class II (DNA transposons) - Subclass 1
DNA	Helitron	222844	67838432	23.2874	304.421
TIR	CACTA	62161	20216586	6.49588	325.229
	MuDR_Mutator	126846	38932234	13.2555	306.925
	PIF_Harbinger	53333	14817886	5.57334	277.837
	Tc1_Mariner	7083	1924934	0.74018	271.768
	hAT	53656	19514192	5.6071	363.691
Unknown	*	121700	38335457	12.7178	315
