# Supplementary material for: Whole genome sequencing of Castanea mollissima and molecular mechanisms of sugar and starch synthesis
Source: Front Plant Sci. 2024 Oct 25;15:1455885. doi: 10.3389/fpls.2024.1455885 (PMC11543529; doi:10.3389/fpls.2024.1455885)
Supplement: Supplementary Figure 1 — The position of telomere on 12 chromosomes of Chinese chestnut. [file DataSheet1.zip › Table S9.xlsx]

## Sheet: Sheet1
Table S9. Statistics on RNA sequencing in different tissues
Sample	Raw reads/Mb	Raw reads/Gb	Clean reads/Mb	Clean bases/Gb	Average length /bp
Fruit	67.046	10.098	61.263(91.37%)	9.055(89.68%)	147.8
Root	50.093	7.543	48.467(96.75%)	7.195(95.38%)	148.4
Stem	63.282	9.53	61.113(96.57%)	9.079(95.27%)	148.6
Tender leaf	61.869	9.317	60.634(98.00%)	8.972(96.30%)	148
Bud	59.662	8.985	57.938(97.11%)	8.580(95.50%)	148.1
Bark	49.368	7.435	47.206(95.62%)	6.996(94.10%)	148.2
